# Supplementary material for: Potent and Selective Benzothiazole-Based Antimitotics with Improved Water Solubility: Design, Synthesis, and Evaluation as Novel Anticancer Agents
Source: Pharmaceutics. 2023 Jun 9;15(6):1698. doi: 10.3390/pharmaceutics15061698 (PMC10301603; doi:10.3390/pharmaceutics15061698)
Supplement: Supplementary file 1 [file pharmaceutics-15-01698-s001.zip]

Archive with 1 entries (1 files):
- pharmaceutics-2439300-supplementary.pdf
